# Supplementary material for: Screening Biophysical Sensors and Neurite Outgrowth Actuators in Human Induced-Pluripotent-Stem-Cell-Derived Neurons
Source: Cells. 2022 Aug 9;11(16):2470. doi: 10.3390/cells11162470 (PMC9406775; doi:10.3390/cells11162470)
Supplement: Supplementary file 1 [file cells-11-02470-s001.zip]

Archive with 2 entries (2 files):
- cells-1825736-supplementary materials.pdf
- Movie S1 - Fluo4 baseline Ca dynamics.avi
